# Supplementary material for: A scoping review of survey research with gender minority adolescents and youth in low and middle-income countries
Source: PLoS One. 2023 Jan 10;18(1):e0279359. doi: 10.1371/journal.pone.0279359 (PMC9831317; doi:10.1371/journal.pone.0279359)
Supplement: S1 Table — (XLSX) [file pone.0279359.s002.xlsx]

## Sheet: Sheet1
S1 Table. Characteristics of Included Studies
Author	Title	Year	Journal	Country	Area of Focus	Sample Size	Age Range	Sampling Strategy	Survey Administration	Gender Identity Survey Question Type
Baruch-Dominguez et al.	Homophobic bullying in Mexico: Results of a national survey	2016	Journal of LGBT Youth	Mexico	Bullying & Violence	912	18-29	Nonprobability	Online	Eligibility criteria
Bravo-Sanzana et al.	Characterization of wellbeing and its relationship with exposure to violence in Mexican and Chilean early and late adolescents during the COVID‑19 pandemic	2022	Child Indicators Research	Mexico and Chile	Mental health	3275	10-18	Nonprobability	Online	No details
Cheung et al.1	Peer victimisation and depression among gender conforming and non-conforming Thai adolescents	2020	Culture, Health & Sexuality	Thailand	Mental health	2070	13-20	Probability	Self-administered	Two step - sex + gender conformity question
del Castillo et al.	Centrality of religiosity among select LGBTQs in the Philippines	2021	Religions	Philippines	Other	59	18-42	Nonprobability	Online	Two step - sex + gender identity question
Deuba et al.	HIV decline associated with changes in risk behaviours among young key populations in Nepal: analysis of population-based HIV prevalence surveys between 2001 and 2012	2017	International Journal of STD & AIDS	Nepal	Sexual health	7505	16-24	Probability	Interviewer administered	Eligibility criteria
Do et al.1	Social violence among Thai gender role conforming and non-conforming secondary school students: Types, prevalence and correlates	2020	PLOS ONE	Thailand	Bullying & violence	2070	13-20	Probability	Self-administered	Three questions - sex + gender conformity + local gender/sexual identity question
Dominguez-Martinez et al.	Risk factors for violence in transgender people: a retrospective study of experiences during adolescence	2020	Psychology & Sexuality	Mexico	Bullying & violence	245	18-65	Nonprobability	Interviewer administered	Not specified - but appears to be two-step, sex and gender asked about
Fontanari et al.2	Dealing with gender-related and general stress: Substance use among Brazilian transgender youth	2019	Addictive Behavior Reports	Brazil	Substance use	207	16-25	Nonprobability	Online	Two step - sex + gender identity question
Fontanari et al.2	Tobacco use among transgender and gender non-binary youth in Brazil	2021	Ciencia & Saude Coletiva	Brazil	Substance use	206	16-25	Nonprobability	Online	Two step - sex + gender identity question
Garg et al.	Mobile health app for self-learning on HIV prevention knowledge and services among a young Indonesian key population: Cohort study	2020	JMIR mHealth and uHealth	Indonesia	Sexual health	168	16-30	Nonprobability	Interviewer administered	Eligibility criteria
Guadamuz et al.1	Illicit drug use and social victimization among Thai sexual and gender minority adolescents	2019	Substance Use & Misuse	Thailand	Substance use	2070	13-20	Probability	Self-administered	One question - Local gender/sexual identity question
Martin-Storey et al.	Gender minoritized students and academic engagement in Brazilian adolescents: Risk and protective factors	2021	Journal of School Psychology	Brazil	Other	10828	12-18	Probability	Self-administered	Two-step question - sex + gender identity
Michel et al.	Exposure to HIV risks among young people who use drugs (YPUD) in three cities in Vietnam: time to develop targeted interventions	2020	Harm Reduction Journal	Vietnam	Sexual health	584	16-24	Nonprobability	Interviewer administered	No details
Oyewale et al.	The use of vouchers in HIV prevention, referral treatment, and care for young MSM and young transgender people in Dhaka, Bangladesh: experience from 'HIM' initiative	2016	Current Opinion in HIV and AIDS	Bangladesh	Sexual health	210	15-24	Nonprobability	No details	Eligibility criteria
Peng et al.3	Self-reported rates of abuse, neglect, and bullying experienced by transgender and gender-nonbinary adolescents in China	2019	JAMA Network Open	China	Bullying & violence	385	12-18	Nonprobability	Online	Two-step - sex + gender identity question
Pham et al.	Factors associated with HIV testing among young men who have sex with men in Myanmar: a cross-sectional study	2017	Journal of the International AIDS Society	Myanmar	Sexual health	585	18-24	Nonprobability	Interviewer administered	One question - Local gender/sexual identity question
Phongphiew et al.	Acceptability of blood-based HIV self-testing among adolescents aged 15-19 years at risk of HIV acquisition in Bangkok	2021	International Journal of STD & AIDS	Thailand	Sexual health	90	15-19	Nonprobability	Interviewer administered	Eligibility criteria
Quarshie et al.	Prevalence of self-harm among lesbian, gay, bisexual, and transgender adolescents: a comparison of personal and social adversity with a heterosexual sample in Ghana	2020	BMC Research Notes	Ghana	Mental health	444	13-21	Probability	Self-administered and interviewer administered	Two step- combined gender and sexual identity question (English terms)
Ramadhani et al.	Association of age with healthcare needs and engagement among Nigerian men who have sex with men and transgender women: cross-sectional and longitudinal analyses from an observational cohort.	2020	Journal of the International AIDS Society	Nigeria	Sexual health	2123	16-25+	Nonprobability	Interviewer administered	One question - gender identity (sex part of eligibility criteria)
Ramírez et al.	Suicidal ideation in gender and sexual minority students in the largest Brazilian University	2020	Archives of Psychiatric Nursing	Brazil	Mental health	72	18-29	Nonprobability	Self-administered	No details - but sex and gender identity asked about
Restar et al.	Transgender-specific developmental milestones and associated experiences of violence, discrimination, and stigma among Filipinx transgender women who are sexually active with men	2021	PLOS ONE	Philippines	Bullying & violence	139	18-35+	Nonprobability	Online	Eligibility criteria
Shrestha et al.	Revisiting the "Thai gay paradise": Negative attitudes toward same-sex relations despite sexuality education among Thai LGBT students	2020	Global Public Health	Thailand	Bullying & violence	1088	12-19	Probability	Self-administered	No details - but appears to be one gender/sexual identity composite question
Songtaweesin et al.	Youth-friendly services and a mobile phone application to promote adherence to pre-exposure prophylaxis among adolescent men who have sex with men and transgender women at-risk for HIV in Thailand: a randomized control trial	2020	Journal of the International AIDS Society	Thailand	Sexual health	200	15-19	Probability	Self-administered and interviewer administered	Eligibility criteria
Srikummoon et al.	Experiences of being bullied and the quality of life of transgender women in Chiang Mai Province, Thailand	2022	Transgender Health	Thailand	Bullying & violence	205	18-30+	Nonprobability	Self-administered	Not specified - but appears to be two-step, sex and gender asked about
Tangmunkongvorakul et al.	Sexual identities and lifestyles among non-heterosexual urban Chiang Mai youth: implications for health	2010	Culture, Health & Sexuality	Thailand	Other	1749	17-20	Nonprobability	Self-administered	One question- combined sexual and gender identity question
Terra et al.	Mental health conditions in Lesbian, Gay, Bisexual, Transgender, Queer, and Asexual youth in Brazil: A call for action	2022	Journal of Affective Disorders	Brazil	Mental health	1475	13-22	Probability	Self-administered and interviewer administered	Two-step question - sex + gender identity
Wang et al.	Mental health status of cisgender and gender-diverse secondary school students in China	2020	JAMA Network Open	China	Mental health	12108	Full range not given; mean age 15.8	Probability	No details	Eligibility criteria
Wang et al.	Validation of the Chinese version of the gender identity/gender dysphoria questionnaire for adolescents and adults	2021	Journal of Sexual Medicine	China	Other	2533	15-25	Nonprobability	Online	Two-step question - sex + gender identity
Wang et al.3	Psychopathological symptom network structure in transgender and gender queer youth reporting parental psychological abuse: a network analysis	2021	BMC Medicine	China	Bullying & violence	1293	13-29	Nonprobability	Online	Two-step question - sex + gender identity
Wei & Liu	Coming out in Mainland China: A national survey of LGBTQ students	2019	Journal of LGBT Youth	China	Mental health	732	16-38	Nonprobability	Online	Three questions - gender at birth, gender identity, transgender
Wichaidit et al.	Disparities in behavioral health and experience of violence between cisgender and transgender Thai adolescents	2021	PLOS ONE	Thailand	Substance use	31898	Full range not given, sampled students in years 7, 9, and 11	Probability	Self-administered	Two-step question - sex + gender identity
Wilson et al.	High risk and low HIV prevention behaviours in a new generation of young trans women in Brazil	2020	AIDS Care	Brazil	Sexual health	345	18-25+	Nonprobability	Interviewer administered	Eligibility criteria
Yadegarfard et al.	Influences on loneliness, depression, sexual-risk behaviour and suicidal ideation among Thai transgender youth	2013	Culture, Health & Sexuality	Thailand	Mental health	190	15-25	Nonprobability	Self-administered	Not specified - but appears to be two-step, sex and gender asked about
Note: Footnotes denote publications that derive from the same study
